# Supplementary material for: The unconditioned fear response in dystrophin-deficient mice is associated with adrenal and vascular function
Source: Sci Rep. 2023 Apr 4;13:5513. doi: 10.1038/s41598-023-32163-w (PMC10073118; doi:10.1038/s41598-023-32163-w)
Supplement: Supplementary file 1 — Supplementary Information. [file 41598_2023_32163_MOESM1_ESM.xlsx]

## Sheet: Raw data
The unconditioned fear response in dystrophin-deficient mice is associated with adrenal and vascular function
Angus Lindsay* and Aaron Russell
Table S1: Raw metabolomics data
Group	Glycine_HMDB0000123	Glycolic acid_HMDB0000115	Pyruvic acid_HMDB0000243	Butyric acid_HMDB0000039	Alanine_HMDB0000161	Oxalic acid_HMDB0002329	Glycerol_HMDB0000131	Phosphate_HMDB0001429	2-Ketobutyric acid_HMDB0000005	Acetoacetic acid_HMDB0000060	Succinic acid semialdehyde_HMDB0001259	D-alpha-Aminobutyric acid_HMDB0000650	Dimethylglycine_HMDB0000092	Malonic acid_HMDB0000691	2-Hydroxybutyric acid_HMDB0000008	3-Hydroxybutyric acid_HMDB0000011	Serine_HMDB0000187	Glyceric acid_HMDB0000139	Hypotaurine_HMDB0000965	3-Furoic acid_HMDB0000444	Creatinine_HMDB0000562	Dihydrouracil_HMDB0000076	Proline_HMDB0000162	Fumaric acid_HMDB0000134	Acetylglycine_HMDB0000532	Valine_HMDB0000883	Succinic acid_HMDB0000254	2-Hydroxy-2-methylbutyric acid_HMDB0001987	Threonine_HMDB0000167	Erythrose_HMDB0002649	Erythritol_HMDB0002994	Nicotinic acid_HMDB0001488	Taurine_HMDB0000251	2-Hydroxyethanesulfonate_HMDB0003903	Thymine_HMDB0000262	Pyroglutamic acid_HMDB0000267	Pipecolic acid_HMDB0000070	Itaconic acid_HMDB0002092	3-Methyl-2-oxovaleric acid_HMDB0000491	4-Hydroxyproline_HMDB0000725	N-Acetylalanine_HMDB0000766	Leucine_HMDB0000687	Isoleucine_HMDB0000172	Ethylmalonic acid_HMDB0000622	Methylsuccinic acid_HMDB0001844	Asparagine_HMDB0000168	Ureidopropionic acid_HMDB0000026	2-Hydroxycaproic acid_HMDB0001624	Ornithine_HMDB0000214
1_Sham	228000	275000	4540000	71100	1300000	9000	670000	6950000	815000	508000	276000	35800	39600	197000	1210000	2990000	559000	118000	8800	3500	181000	26000	1620000	800000	60700	3120000	5940000	2230000	498000	126000	5030	5290	5520000	426000	5960	2640000	7050	7070	3940000	64100	194000	4680000	2010000	135000	200000	59200	282000	33200	23700
1_Sham	305000	316000	5530000	30600	1490000	13200	294000	5890000	329000	168000	317000	36700	38200	128000	601000	1470000	597000	84700	18600	4960	153000	8190	1650000	556000	38500	2590000	2730000	1420000	334000	144000	4210	8060	6510000	560000	8110	3440000	11100	5210	3320000	36500	160000	1800000	1690000	21200	44000	58500	153000	22200	19400
1_Sham	297000	293000	5170000	58600	1700000	21600	630000	6870000	506000	264000	285000	43000	41400	150000	1150000	2060000	594000	100000	14100	14100	166000	9670	1430000	576000	38100	3020000	3390000	1870000	418000	138000	3720	5030	7150000	447000	12000	4890000	11300	6760	3370000	62900	159000	3250000	1580000	18800	119000	53500	171000	25300	26500
1_Sham	216000	405000	3460000	29500	943000	11900	371000	5690000	448000	210000	262000	42400	50800	134000	949000	2580000	436000	126000	11800	4310	129000	9670	1150000	403000	95800	2550000	3680000	1720000	258000	131000	4490	4160	5460000	418000	6780	3480000	11500	6210	2700000	47200	154000	2740000	1370000	11000	99900	34800	119000	33500	19200
1_Sham	217000	307000	5340000	27700	1050000	10800	406000	6690000	338000	182000	280000	39600	33100	113000	626000	1470000	377000	65500	9680	3730	151000	5710	1030000	364000	63100	2060000	2180000	1820000	272000	143000	3480	4170	5390000	343000	8960	3590000	10500	4520	2740000	46100	155000	2350000	1080000	19500	56600	35300	61900	20700	20200
1_Sham	227000	319000	5420000	30300	1330000	15400	409000	7040000	395000	214000	325000	43900	40300	130000	939000	1580000	361000	115000	16700	4370	145000	7330	1130000	489000	80800	2550000	3560000	1830000	321000	149000	4370	3850	6020000	391000	8690	2260000	8860	6590	3330000	53100	162000	2490000	1400000	20000	75700	29100	79900	23800	19300
1_Sham	196000	371000	5020000	30800	1070000	12700	365000	5310000	422000	225000	305000	41700	42500	144000	577000	1690000	335000	69000	11200	3360	162000	7230	925000	342000	56200	1930000	1870000	2020000	226000	146000	5140	3810	5880000	317000	5610	2430000	10400	3230	2120000	51200	122000	2270000	1000000	14700	78900	24900	68800	21700	18800
1_Sham	178000	383000	3840000	39700	934000	10700	331000	6580000	421000	228000	253000	65300	60800	138000	920000	3000000	443000	83200	9400	4240	141000	10700	1310000	316000	59500	2710000	3040000	1450000	401000	185000	4960	4810	4400000	562000	8090	2270000	9350	4610	2200000	56200	150000	3200000	1710000	23400	73100	42000	241000	23600	18400
1_Sham	320000	301000	5320000	44100	1600000	9200	402000	9030000	629000	318000	328000	51300	34900	92900	917000	2760000	488000	139000	9150	5210	181000	9410	972000	319000	93000	2460000	2820000	2280000	218000	186000	3890	3390	6910000	815000	13300	3580000	17200	4660	4530000	48600	198000	3260000	1530000	20900	109000	41000	82000	22900	26300
1_Sham	319000	358000	3900000	28800	1790000	6070	303000	8610000	477000	281000	330000	46000	49100	174000	1080000	2680000	624000	142000	8150	5850	199000	20500	2140000	544000	42200	3430000	4080000	1760000	526000	179000	4700	6310	6120000	498000	11500	2510000	12700	7350	4290000	107000	204000	2550000	2230000	55800	95400	68600	409000	37000	31100
2_OVX_E2	215000	400000	3440000	29900	1220000	8690	212000	8120000	662000	353000	295000	52300	61600	170000	932000	3110000	532000	130000	7550	3970	183000	11900	2010000	333000	77200	3820000	2190000	1920000	455000	232000	6080	43900	4020000	474000	5530	2780000	13500	7490	3110000	89700	194000	4160000	2400000	33600	126000	52000	275000	35900	34700
2_OVX_E2	260000	366000	3950000	30900	1650000	8530	404000	8050000	630000	359000	282000	66600	75000	155000	871000	2440000	453000	150000	10300	5990	193000	8660	1750000	404000	52300	3560000	3610000	2040000	517000	199000	4940	11600	5370000	520000	4730	3080000	12400	5900	3320000	118000	196000	3380000	2020000	31500	136000	40600	204000	29200	31400
2_OVX_E2	277000	286000	6180000	56100	1270000	12800	266000	4990000	362000	188000	303000	55900	44600	151000	1030000	2580000	594000	104000	11000	8520	207000	12200	1880000	541000	46300	3350000	3480000	1440000	353000	178000	4670	5100	5620000	476000	7950	4770000	13100	4690	3770000	82000	171000	4130000	1900000	17300	59300	63000	230000	32100	38000
2_OVX_E2	180000	345000	3670000	25900	1040000	11800	189000	7460000	555000	324000	248000	54900	50900	135000	626000	1750000	410000	117000	11000	5280	167000	7760	1620000	364000	65100	3220000	2520000	2470000	490000	177000	5120	138000	4260000	456000	6390	2910000	10000	3860	3340000	88600	161000	3610000	2110000	17200	105000	35500	147000	46600	26200
2_OVX_E2	254000	356000	3810000	47100	1190000	14300	349000	6390000	526000	280000	251000	69000	57200	173000	722000	2440000	563000	127000	8990	5520	151000	9350	1790000	491000	55200	3400000	3560000	2030000	395000	231000	5880	17400	5450000	525000	7190	4920000	19500	6620	3260000	80800	174000	4550000	2130000	27200	107000	51900	211000	33300	45900
2_OVX_E2	229000	390000	4760000	45800	1290000	11400	571000	6620000	495000	262000	306000	41600	58400	138000	618000	2100000	387000	116000	9230	4860	182000	8870	922000	360000	74600	2510000	3150000	2340000	260000	190000	4300	9170	6280000	556000	7970	4880000	20900	3240	2020000	56300	159000	3000000	1320000	30400	107000	36600	95100	27600	29600
2_OVX_E2	264000	393000	3830000	103000	1440000	10700	473000	8630000	590000	381000	293000	54100	64600	170000	802000	2560000	499000	168000	10600	8750	204000	9080	1480000	346000	80800	3070000	3900000	2250000	517000	254000	5570	18600	5740000	580000	9000	6220000	16800	6030	2880000	81400	260000	3660000	1610000	37400	105000	56000	136000	27600	38100
2_OVX_E2	261000	417000	7570000	43400	1640000	11700	279000	8790000	651000	379000	330000	54500	44000	102000	624000	1740000	473000	107000	14000	7730	163000	11900	1210000	267000	51600	2730000	2540000	2080000	460000	213000	5670	4890	5650000	572000	7200	5120000	13000	4490	2490000	108000	197000	3580000	1620000	29100	113000	60400	94000	23300	24600
2_OVX_E2	269000	314000	4620000	28700	1480000	23800	417000	5480000	415000	219000	280000	42300	36600	161000	625000	1870000	483000	99800	12200	7590	182000	5470	1400000	402000	47800	2680000	2370000	2150000	339000	168000	6170	6280	6670000	390000	5660	4200000	12100	6660	2770000	67900	175000	3480000	1520000	14300	77600	51300	131000	29900	31600
2_OVX_E2	254000	320000	5610000	56300	1280000	12700	613000	7230000	672000	371000	308000	52300	41800	152000	894000	1920000	500000	129000	9450	6050	216000	9860	1410000	384000	60700	3000000	3480000	2430000	381000	221000	5450	20500	5970000	959000	6960	5550000	11500	6300	3220000	45800	240000	4100000	1600000	30900	123000	46800	240000	31600	19500
3_OVX	182000	128000	2700000	9040	789000	10800	141000	5450000	394000	221000	137000	54700	16600	36500	719000	1770000	181000	37100	7010	2210	54100	4520	453000	253000	41700	1560000	1330000	833000	162000	55700	1590	2080	3680000	146000	6410	1240000	6590	1940	2780000	21300	70700	1530000	1040000	17300	52200	21200	11600	10400	8080
3_OVX	254000	245000	3750000	13900	1540000	15000	125000	5100000	301000	192000	154000	35000	23600	93500	756000	1800000	296000	48900	13000	3940	77900	3030	989000	386000	36400	2280000	2350000	1170000	281000	92100	1460	3510	5830000	242000	6560	1800000	8860	3310	2700000	38100	104000	1550000	1120000	16500	47600	25100	50000	15400	13800
3_OVX	243000	253000	4230000	43100	1760000	15800	565000	8440000	569000	280000	276000	52200	34100	117000	901000	3030000	351000	128000	10700	2450	137000	8640	1140000	495000	79600	2030000	3870000	1620000	255000	124000	5060	2230	7300000	472000	9590	4030000	10700	5720	2450000	37700	142000	2660000	1200000	32300	109000	33100	112000	29300	24500
3_OVX	356000	460000	5230000	35400	1560000	7320	290000	7060000	434000	219000	301000	41200	57200	150000	645000	2640000	599000	91000	13100	3950	184000	6060	1280000	430000	111000	2480000	3100000	2120000	297000	173000	4780	4120	7470000	386000	9410	3270000	16100	5480	2970000	72000	178000	1500000	1430000	23900	68300	48000	34500	53700	31200
3_OVX	279000	454000	4560000	30400	1210000	7960	367000	7620000	434000	236000	307000	41400	43300	137000	724000	2130000	471000	113000	11200	3660	194000	7440	1470000	332000	140000	2860000	2740000	1860000	391000	191000	4070	3250	5790000	606000	8980	3580000	18000	3770	2330000	89600	200000	3140000	1670000	28000	62500	44800	79000	28200	22600
3_OVX	250000	293000	4710000	33100	1510000	10000	514000	7780000	601000	332000	297000	33800	35600	91500	603000	1450000	360000	121000	12400	3520	169000	6290	1060000	458000	116000	2250000	1850000	2040000	293000	181000	3330	2780	5520000	504000	11500	3850000	17400	3450	2500000	51000	156000	2540000	1250000	24800	106000	30100	55600	25900	23100
3_OVX	333000	302000	4900000	27400	1590000	18900	327000	7390000	592000	384000	300000	31500	41800	144000	455000	1320000	437000	123000	10300	4890	176000	5450	1060000	304000	147000	2020000	1950000	1650000	229000	174000	4490	1940	6750000	494000	10100	4090000	15300	5280	1750000	38400	167000	2340000	1040000	26200	95500	41000	54800	22200	23800
3_OVX	273000	285000	5380000	25900	1490000	10000	275000	6730000	562000	323000	320000	30600	38500	104000	518000	1990000	424000	84400	12600	3110	161000	6370	867000	370000	84900	2220000	2180000	1810000	206000	169000	5150	1110	6280000	418000	11000	2610000	10200	4940	3680000	49900	150000	1550000	1410000	27600	102000	45000	20200	22200	21500
3_OVX	220000	335000	5170000	29800	1590000	23100	274000	7390000	512000	274000	272000	26300	37100	124000	556000	1780000	312000	112000	11500	3630	167000	7520	1060000	337000	79700	2150000	1920000	1940000	246000	157000	4150	4040	6380000	463000	10500	4000000	18700	2790	3180000	62700	143000	2460000	1290000	19400	84100	29800	51100	26300	17600
3_OVX	296000	358000	7300000	34600	1670000	12300	261000	7150000	459000	262000	330000	43000	55900	137000	715000	2100000	497000	104000	15000	6430	160000	12200	1790000	465000	76500	3070000	2090000	1610000	368000	142000	4810	4160	7040000	519000	13000	3660000	11100	4180	3970000	65000	175000	2040000	2040000	22500	81500	62400	170000	33800	19200
4_PBQC	297000	350000	5360000	39000	1240000	51300	482000	6970000	522000	314000	290000	58600	44700	280000	862000	2340000	557000	129000	9190	5980	175000	9300	1450000	509000	68800	2890000	3340000	2050000	312000	178000	5830	11100	6950000	527000	5610	4000000	14000	7310	3350000	55200	185000	3970000	1650000	28600	88900	56000	146000	32900	32400
4_PBQC	254000	368000	5570000	48000	1270000	38700	339000	7110000	539000	347000	304000	48200	43100	240000	832000	2400000	438000	136000	6610	5130	179000	7950	1500000	475000	99200	2980000	3220000	1910000	327000	180000	5460	10500	6250000	532000	9110	3920000	17000	4490	3080000	58500	190000	2870000	1750000	25600	113000	45700	158000	30000	21400
4_PBQC	266000	378000	5110000	44100	1560000	51000	558000	7540000	551000	298000	317000	52200	44400	234000	828000	2350000	417000	140000	13500	6100	173000	9800	1480000	436000	99000	3010000	2930000	1950000	408000	164000	5540	11400	6130000	507000	8680	3300000	14400	4520	3200000	74200	184000	3670000	1720000	34800	106000	33700	149000	29100	25500
4_PBQC	236000	371000	5490000	41500	1830000	49300	416000	8050000	581000	298000	309000	58700	48000	224000	815000	2400000	486000	126000	13300	5080	184000	10700	1380000	441000	62500	2750000	3050000	1860000	491000	169000	5460	13000	6120000	450000	9290	4030000	15700	4990	3270000	86700	193000	3510000	1650000	33800	121000	45500	150000	27900	27300
4_PBQC	267000	373000	4910000	37200	1440000	48300	461000	7500000	536000	316000	303000	60000	39400	227000	789000	2380000	452000	123000	13000	5070	175000	10000	1440000	464000	91900	2840000	3310000	1720000	369000	166000	5530	11700	6570000	510000	8450	3900000	15400	6470	3020000	71400	194000	4020000	1720000	33900	102000	48300	155000	29600	26800
4_PBQC	289000	372000	4750000	45800	1460000	59200	413000	7240000	524000	303000	309000	43900	46600	277000	817000	2310000	509000	136000	9490	4890	197000	9490	1410000	483000	71900	2900000	3210000	1810000	343000	165000	4430	13400	6480000	460000	9160	4080000	13500	7240	3210000	68000	187000	3930000	1660000	30600	93400	47000	155000	29800	32200
4_PBQC	288000	347000	4850000	40300	1240000	74200	386000	6610000	513000	313000	301000	47600	43300	258000	834000	2280000	526000	135000	12700	3630	180000	8790	1480000	464000	70600	2920000	3550000	1820000	303000	157000	4360	11500	6410000	444000	8860	4340000	14000	6730	3240000	61200	184000	4080000	1610000	27700	90300	49800	142000	29900	32600
5_SQC	246000	337000	5230000	38600	1450000	10400	321000	8140000	556000	287000	283000	54300	50700	132000	769000	2270000	426000	109000	12100	5560	171000	7880	1500000	480000	53300	2750000	3030000	1900000	375000	184000	4640	11100	5880000	532000	8000	3000000	11100	4590	3130000	57000	173000	3130000	1590000	32500	121000	40800	159000	26500	25200
5_SQC	258000	359000	4850000	33400	1400000	14900	352000	7950000	535000	309000	296000	43000	47800	139000	737000	2190000	506000	132000	11400	6490	169000	7600	1540000	512000	74400	2850000	3080000	1790000	415000	187000	4400	11400	6120000	536000	8850	4810000	14600	5650	3010000	73700	182000	3570000	1650000	37100	93500	44300	153000	29700	29800
5_SQC	209000	332000	4970000	38900	1180000	16400	415000	7170000	489000	281000	291000	54100	38500	142000	741000	2110000	477000	118000	11100	6160	175000	9330	1370000	514000	84600	2650000	2850000	1830000	340000	173000	4160	8340	5900000	478000	9790	4460000	13500	5430	3070000	56300	169000	3630000	1520000	27800	86200	47000	151000	16700	27600
Normally distributed (Y/N)	N	Y	Y	N	N	N	N	Y	Y	N	N	N	Y	Y	Y	Y	Y	Y	Y	N	N	N	Y	Y	Y	Y	Y	Y	Y	Y	N	N	Y	N	Y	N	Y	Y	Y	N	Y	Y	Y	N	Y	Y	Y	N	N
Statistical outcome (p value)	0.599	0.3	0.005	0.106	0.353	0.96	0.138	0.841	0.29	0.166	0.82	0.003	0.016	0.021	0.019	0.528	0.071	0.07	0.458	0.003	0.034	0.027	0.039	0.153	0.024	0.001	0.041	0.018	0.005	0.001	0.005	0.001	0.246	0.159	0.013	0.022	0.129	0.027	0.384	0.014	0.018	0.001	0.017	0.448	0.215	0.137	0.007	0.128	0.002
[truncated: 171 more columns]
